# Supplementary material for: Integrative Analysis and Machine Learning based Characterization of Single Circulating Tumor Cells
Source: J Clin Med. 2020 Apr 22;9(4):1206. doi: 10.3390/jcm9041206 (PMC7230872; doi:10.3390/jcm9041206)
Supplement: Supplementary file 1 [file jcm-09-01206-s001.zip]

Archive with 11 entries (10 files):
- Suppleementary Table-3.xlsx
- __MACOSX/
- __MACOSX/._Suppleementary Table-3.xlsx
- Supplementary Table-1.xlsx
- __MACOSX/._Supplementary Table-1.xlsx
- Supplementary Table-2 .xlsx
- __MACOSX/._Supplementary Table-2 .xlsx
- Supplementary Table-4.xlsx
- __MACOSX/._Supplementary Table-4.xlsx
- supplementary_proofread.pdf
- __MACOSX/._supplementary_proofread.pdf
