# Supplementary material for: Integrative Analysis and Machine Learning based Characterization of Single Circulating Tumor Cells
Source: J Clin Med. 2020 Apr 22;9(4):1206. doi: 10.3390/jcm9041206 (PMC7230872; doi:10.3390/jcm9041206)
Supplement: Supplementary file 1 [file jcm-09-01206-s001.zip › Suppleementary Table-3.xlsx]

## Sheet: Sheet1
Genes
CDH2
SIGLEC14
GNPDA1
KCNE3
CDH3
TANK
SRA1
TMEM170B
SH2B3
GNE
PIGK
TOM1
SH2D3C
ABCC9
COX17
SCAMP2
PDCD7
EDIL3
ARPC5
ARPC3
ARPC1B
ACTR2
ADAM8
TSPAN1
PPIF
CTDSP2
ARPC2
ARL4C
LRPPRC
NAMPT
AKAP9
EBI3
ABI2
ATP6AP2
CDH18
LPAR6
WASF2
SLC25A15
DHRS9
RBM6
LHFPL2
RNF41
NME6
CALCRL
CTDSPL
TRIB1
CD96
CALCOCO2
SPRY1
CDKN1A
RAMP2
AKAP8
NET1
RGS19
EIF1B
ADAR
ZNF267
TCIRG1
RTN3
TNIP1
IKZF1
RRAGB
SIRPB1
WARS2
CITED2
TUBB3
NOD1
DLC1
ATP8A1
ST3GAL6
NDC80
BASP1
IFITM3
SPON2
CD52
LYPLA1
CDC42EP2
IFI30
VAV3
TAB1
TACC3
MERTK
CLEC10A
CEACAM5
CAP1
VTI1B
CEBPA
SEMA4F
CEBPB
FBLN5
CEBPD
DDX17
RNASEH2A
AGPAT2
SLC35A1
OLFM4
SLU7
IFITM2
MTHFS
CDC42EP3
SH2B2
TRIM3
TGOLN2
IVNS1ABP
TRIM16
RAD51AP1
IGF2BP1
IGF2BP2
CGRRF1
TNFSF13B
B3GNT2
GNB5
CLDN16
GMEB1
CNPY3
ADCY1
NFAT5
TRAF3IP2
NUP50
NES
ZNF234
VAMP5
ZNF273
MTHFD2
CGA
SRCAP
HPSE
CYP46A1
ADAM28
HCST
CD300C
FGL2
PPARGC1A
JTB
MTMR11
BLCAP
PNPLA6
MAGED2
SMPDL3A
EHD1
MSL3
PNRC1
ERP29
MLLT11
IFI44L
CKAP4
YWHAQ
UQCR11
RAB32
CCNI
IMMT
SLC27A3
CCDC85B
GLIPR1
TLK2
TMSB15A
KDELR3
LIAS
LILRA2
RAB31
ABHD2
CNTRL
PRDM4
FGFR1OP
BTN3A2
CLASRP
TBC1D8
DMC1
HHLA3
CORO1A
WDR45
AP4S1
LDB3
LSM6
CHI3L1
ADAMTS7
ADAMTS6
BAZ1A
ZNF277
SLC2A6
WBP4
CHEK2
GALNT6
RASSF8
EGLN3
PADI2
PRRT2
SAT2
MRAP2
RWDD2A
CMTM7
PXMP4
KLF8
SCN11A
ADCY7
LYST
SLCO2B1
CDCA5
CD300A
MGAT4A
TMC6
VSIG4
CBX3
U2AF2
SFT2D1
RNF13
GABARAPL2
CYP2U1
KLHDC7B
PIK3IP1
CHRNB1
TOE1
LACTB
PALM2
EFHC1
NLRP3
TIRAP
CARD16
BTBD9
MYSM1
LENG8
SMYD4
SLAMF6
C1QTNF2
C1QTNF3
KCTD12
OMA1
RAB42
PCMTD1
FCRL3
GBP4
GBP5
NOSTRIN
EVI5L
RASGRP4
DIS3L
ARL11
WDFY2
LRRC58
ZNF526
WDR92
ABHD15
CKS1B
RBP7
OLIG1
FAM129A
RPL39L
CNTROB
LRG1
MED12L
WDR17
ARAP1
THEM4
TAGAP
AP3S1
TRIM6
PIK3AP1
ZFYVE27
CLK1
ADD3
TPP1
SLC36A4
LRRK2
CLTB
LRIG3
IKBIP
FGD4
PLD4
MRPL52
PLIN2
CCR1
SLC24A4
SLC25A29
MTFMT
TARSL2
CCR4
CCR6
DNAAF1
CMTM3
LTB4R
USP43
KRBA2
SGK494
TTC39C
TMIGD2
TNFAIP8L1
PLK3
LRRC25
CNN2
CNN3
SHE
MAB21L3
DMBX1
EDARADD
TSHZ2
PIGU
COL5A2
SGSM1
COL6A2
TYW5
MBOAT2
TAF8
ICA1L
AP1S3
GALM
COL16A1
MDH1B
CHCHD4
KLF6
SLC31A1
SLC31A2
NUDT16
METTL6
ADK
IL17RE
OCIAD2
MAP3K8
COX5B
AASDH
ADM
EGFLAM
JMY
COX6B1
CMBL
DNAJC21
GRPEL2
POC5
SHROOM1
COX7B
COX8A
CD109
CP
CPM
CPOX
CPT2
CR1
CR2
CRABP1
NACC2
FAM69B
CREBL2
MAGEB10
CRIP1
CRIP2
DOCK11
SPIN4
CRKL
CRMP1
ASB11
ASB8
MYO3B
S100A16
CRX
TMEM37
SIRPA
SREK1
CSF1R
SESN3
CSF2RA
CSF2RB
CSF3R
TMEM120B
GLT1D1
CSNK1A1
HAPLN3
VCAN
CMTM2
CSRP1
CSRP2
DNAH2
CST3
CCBE1
APCDD1
CSTA
ZNF417
ZNF563
CSTF3
TICAM1
ZNF714
CTGF
RC3H1
CTH
MANEAL
IL23R
CTNS
CTNNB1
HSCB
CTSB
CTSD
KANSL1L
CTSG
METTL21A
CTSH
CTSK
GPBAR1
FAHD2B
GPR155
TTC14
BTLA
CTSS
GLIPR2
CTSZ
CUX1
CNTN4
CX3CR1
CXADR
SH3D19
NIPAL1
RASGEF1B
DAB2IP
TMEM167A
SRFBP1
PLEKHG4B
CYBB
PRELID2
ADRB2
CCDC167
CYP1B1
ABCA13
AMOTL1
VPS13B
RASEF
ZNF483
FAAH2
CYP17A1
ZDHHC15
USP54
AARS
DAB2
CLEC12A
CD55
DENND5B
DAPK1
AP1B1
ZNF519
DBN1
DBT
ZNF320
ZNF791
ZNF114
KANK4
DCX
APCDD1L
DDX3X
DECR1
MMAA
DFFA
BHLHA15
SLC30A8
ZNF169
S100Z
COMMD6
NQO1
DIAPH1
DIAPH2
DNAH5
DNASE1
DNASE1L3
DNASE2
AGL
DYNC1LI2
DNMT1
DOCK2
DPAGT1
DPYD
JAG1
DSC1
TSC22D3
DSP
DUSP1
DUSP2
DUSP6
GPR183
TYMP
ABCA1
S1PR3
EDN1
EDNRB
EFNA1
EFNA5
EFNB2
MEGF9
EGFR
EGR1
EGR2
AHR
EGR3
RILPL2
VSTM4
EPHA2
EIF4G2
AIF1
SERPINB1
DZIP1L
ELF1
CADM4
FAM76A
A2M
SPAG17
IBA57
ELK3
TMEM17
TRIM65
EMP3
DNAH12
TIGIT
TMEM154
ENG
CCDC125
GAPT
ENO2
SLC29A1
TSNARE1
ANKS6
EPB41L2
STOM
EPHB4
ERBB2
EREG
ETS1
ETS2
ETV6
EYA2
ALCAM
F2R
F3
F5
ALDH1A1
F13A1
ALDH2
FABP5
FABP7
FANCD2
ACSL1
ACSL3
FBLN1
ATAD3C
MTIF3
ZCCHC24
RTKN2
SLC37A2
MPEG1
FBN1
OTUD1
FBP1
FCAR
MS4A2
FCER1G
FCER2
FCGR1A
ALDH3B1
FCGR1B
JMJD1C
FAM171A1
NSUN6
ARL5B
SPATA13
CPNE2
FCGR2B
FCGR3A
FGD2
PI16
FCGR3B
PHACTR1
FCGRT
PXDC1
VWDE
FCN1
FBXL13
NAPEPLD
CDHR3
FDX1
FECH
GPC4
FES
FGB
ALDOA
FGFR1
FGFR2
FGR
TFEC
IKZF3
IKZF2
RASA3
HSPA4L
VASH1
AAK1
CHSY1
ATG14
ENPP4
ANKRD6
UBOX5
FKBP5
ZNF365
CEP164
DENND3
CARD8
CD93
SCAP
CCT5
SLC4A1AP
FOXC1
DIP2C
ACIN1
LIMCH1
GOLGA8A
CNOT1
RBM34
DOPEY1
FNBP1
SMG1
CLUAP1
GGA2
ERP44
SWAP70
FOXO3
ARHGAP26
TTLL5
KIF1B
TNRC6B
CUL9
PLXND1
FLI1
KDM6B
ZZEF1
ANKLE2
ZC3H3
MAPK8IP3
STAB1
LPIN1
RGL1
DIP2A
FLOT2
FBXL7
FAM168A
FLT1
JMJD6
TBC1D1
SYNE2
VPS13A
FLT4
ATP11A
DNMBP
TSPYL4
POFUT2
ACSL6
DMXL2
KIAA0930
SASH1
TTC28
VPS39
SYNE1
DOCK9
FN1
SMG5
PIP5K1C
COTL1
NOMO1
SLC7A8
GPR161
ABCA5
HEY1
NPTXR
FOLR1
FOLR2
LRRC8B
ACAP2
FOS
ADAT1
CHST5
PADI4
HEBP2
ACOT9
CLEC5A
KPNA6
LY96
PPP1R15A
PLD3
ARFIP2
LSM5
PLA2G15
SGK3
CADM1
BHMT2
AIPL1
IL17RA
FKBP8
ARHGAP8
FXN
ALOX5
ALOX5AP
KIF4A
RNASEH1
ALPL
FTL
FUT2
FUT4
FUT6
STXBP4
FNDC5
KDSR
IPMK
MMS22L
WDR27
MSRB3
METAP1D
UBN2
EHBP1L1
SLC37A4
GAA
GAB1
LRRC57
RNF144B
CNEP1R1
ZNF549
NUDT14
GK5
MFSD8
ARHGAP30
RNF214
FAM133B
DSTYK
PGLS
QPCT
BRI3
GCA
PRDX5
TMEM184B
METTL7A
TECPR1
USP49
PRKD2
LETMD1
GALNT1
ABI3BP
TRIM58
IFFO1
GALT
ZNF521
ASPM
GAMT
IL4I1
WWTR1
SAMHD1
ZNF385A
MMACHC
DNAH1
KRT23
IBTK
RNF167
LRIG1
LRP10
IPCEF1
MAGI3
APPL1
GPSM1
GGA1
ABHD12
TANC2
WSB1
SERBP1
ZBTB20
TTLL3
LRRC32
GAS6
FBXL5
GATA3
CLEC4E
FBXO22
FBXO6
FBXO4
SACS
GATM
GBP2
GNL3
KAT2A
NR6A1
GCNT1
NARF
OSTF1
BEST4
MDGA1
RGL4
GFAP
GFRA1
NUFIP1
HAVCR1
GGT5
GHR
HBP1
GJA1
ABL2
NPHP3
SIGLEC7
TSPAN13
LYPD3
B3GAT1
GK
CYTH4
FILIP1
FAM184B
STK36
INTU
NAAA
PRELID1
GLA
SIGLEC9
SIGLEC8
GPR82
HCAR1
SERP1
PCDH17
LSM3
VENTX
DIMT1
MOCS3
GLDC
TNRC6A
PCDH11X
HTATSF1
RRP7A
POLL
BIN1
GLRX
GLUD1
GLUL
GM2A
GNAI2
GNAS
GNB2
GNG5
GNG7
GNG11
GNL1
GNS
GOLGA2
SFN
GP1BA
GPM6A
SLCO3A1
CCR10
CD163L1
PGP
FADS6
ANGPT1
NEK8
METRNL
LAMA1
ZNF776
ZNF841
ZNF763
HKR1
LPAR4
FAM102B
RIMKLA
SLC25A34
SIRPB2
SEC14L4
RNF149
ANGPT2
CCDC141
FAM126B
SLC9A9
ZNF621
CCDC66
PRRT3
DPH3
COX18
SH3PXD2B
SREK1IP1
ZNF454
GPR34
RPL7L1
GPR37
FAM78A
FFAR2
GRK5
GPX1
GPX3
GRB10
LAMTOR2
TMEM176B
GRN
BZW2
FLVCR1
MCTS1
COMMD5
HIPK2
ANPEP
WDR91
GRINA
NR3C1
CNIH4
TAGLN3
MYLIP
ANKRD11
RACGAP1
CXCL1
CXCL2
CXCL3
GSN
GSTA4
GSTM3
GTF2F1
GTF2H2
GTF2H3
GTF3A
BLNK
GUCA1B
ZDHHC8
REPIN1
ICOS
SNX10
TRA2A
GUSB
UBIAD1
GYG1
EPN1
GYPA
GPR132
DSE
ANAPC4
GYPC
DPP7
PILRA
ACAA1
SH3KBP1
HIST1H1C
ANXA1
HAL
HCK
HCLS1
ANXA3
ANXA4
NCKAP1L
HEXA
HEXB
ANXA5
HGF
CD209
DNTTIP2
HIC1
HIF1A
HIP1
HK2
HK3
ANXA11
AOAH
MR1
HMGB2
HMGA1
AOX1
HMOX1
NR4A1
HNMT
DDX51
HOXA5
HOXC11
HP
HPGD
AGFG1
HES1
BIRC3
DNAJA1
HSPA1B
XIAP
HSPA6
HSPB1
BIRC5
HSPD1
DNAJB1
APLP2
TNC
IAPP
ICA1
ICAM1
CLEC4D
HCAR2
ICAM3
ICAM4
CCDC84
ANKRD13D
METTL2A
ARL16
MSL1
ZNF546
IRF8
ANKRD45
ZBTB8OS
ID1
SPOPL
ID3
TMEM173
ZC3H12D
TSPAN33
ZDHHC21
VSIG1
NANOS1
IDH2
ATXN1L
IFI16
TMPRSS7
IFNAR2
MTX3
IFNGR1
IFNGR2
MACC1
FAM71F2
IGFBPL1
TUBB2B
IGF1
APOE
IGF2
IGF2R
GEN1
IGFBP7
ZNF713
CYR61
APP
ZNF429
SLCO4C1
ZNF445
IKBKB
IL1A
IL1B
IL1RAP
IL1RN
IL2RA
IL3RA
IL6R
IL6ST
CXCR1
CXCR2
IL10
IL10RA
IL10RB
IL13RA1
TNFRSF9
IDO1
INHBA
CXCL10
INPP5D
IPP
ITGA6
AQP9
ISG20
ITGA2
ITGA2B
ITGA4
ITGA5
ITGA9
ITGAE
ITGAL
ITGAM
ITGAV
ITGB1
ITGB2
ITGB3
ITGB4
ITPR2
JAK1
JUN
JUND
JUP
GSTK1
CD82
AREG
NDUFS7
KCNA7
FAM111B
ATP9B
ZNF773
PEAR1
ANKRD36
MAST4
PTAR1
PNPLA7
KCNJ3
KCNJ5
ZC3H6
KCNJ14
KCNJ15
KCNN3
KIF3C
ARF5
KIT
KNG1
ARG1
IPO5
KRT5
KRT8
KRT14
CEP85L
RHOB
KRT19
SCIMP
BLOC1S3
ZNF749
RNF207
TMEM212
BEND4
MAFA
LAIR1
LAMA2
ZNF793
RHOG
LAMA4
FRRS1
LAMB1
LAMC1
LAMP2
ARHGAP4
LBR
LCAT
LCN2
LCP2
LDHA
LDHB
LEPR
LGALS3
ARHGDIB
LIG1
LIMS1
LIPA
LMNA
ST20
LMO2
KLHL31
LOX
LOXL2
LPP
LRMP
LRP1
LRP5
LRPAP1
FAM45A
GTF2H5
LTA4H
LTC4S
CD180
LY75
LYN
LYZ
TM4SF1
EPCAM
ARRB1
MXD1
SMAD1
ARRB2
MAF
MAN1A1
MAN2A1
MAN2B1
MANBA
MAP2
ACBD7
MAT1A
PIM3
MBD1
MBNL1
MCL1
MCM4
MCM6
CD46
MDK
MDM4
MEF2A
MEF2C
MAP3K3
METTL1
MFAP4
MGAT1
MGST1
MGST2
ASAH1
MID1
MAP3K11
MME
MMP9
ASGR1
MMP16
ASGR2
MN1
MNDA
MOV10
CD200
MPO
MPP1
MXRA7
H3F3C
PLEKHG7
CCDC88C
GOLGA6L9
BCL2L15
ODF3B
ZNF716
MYO1B
MSI1
MSN
MTAP
MTF1
MTHFR
MTIF2
MYO1F
MUC1
MX2
MYBL2
MYD88
GADD45B
MYH9
ZFHX3
MYLK
MYO5A
ATF1
NAGA
CEACAM6
NBN
NCAM1
NCBP1
NCF2
NDUFA1
NDUFA2
NDUFB3
ATM
NDUFS6
NDUFV3
NEDD9
ATOX1
NEK3
NEU1
NFIB
NFKB1
NFKBIA
NFKBIB
NFKBIE
TONSL
NID1
NINJ1
NINJ2
ATP1B3
NOS1
NOTCH1
NOV
PNP
ATP2A3
ATP2B1
NT5E
NUP98
NR4A2
OAZ1
OGN
OLR1
OPHN1
ORC4
ORM1
OSM
OVGP1
P2RX1
P2RX4
P2RX7
ARGFX
DUXA
PABPC3
G0S2
PAFAH1B2
PAFAH1B3
NOX4
COL5A3
SYCP3
SERPINB2
PAK1
PNPLA8
ARHGEF4
ARHGEF3
SLC45A1
PAX5
MYEF2
ASAP1
AK3
CLEC4A
RNF141
PCBP1
FOXP3
SLC35B3
PCDH9
HDDC2
PI15
WDPCP
TXNDC12
NDUFA13
SIDT2
RRNAD1
ABHD5
METTL9
PCNA
COMMD2
NAA20
ANGPTL4
EGFL7
HSD17B11
PCOLCE
RSL24D1
CKLF
ABI3
PCSK5
MRPL27
PIPOX
KLF3
TLR7
GMIP
TLR8
SLC25A37
PLAC8
SPG21
ARL17A
TNFRSF12A
NGRN
MS4A4A
CHST15
MRPS17
PDE2A
CSAD
PDE3B
BIN2
PDE4B
PDE6A
GULP1
UBE2J1
PDE8A
LARS
PDGFB
PDGFRA
IL23A
HDAC7
PDGFRL
FAM49B
PDGFRB
TRMT6
YPEL5
CDK5RAP1
PDK4
FKBP7
TPPP3
ASB2
RAPGEF6
WWOX
ARID4B
TM7SF3
GALNT7
CFP
PFDN5
PFKFB2
PFKFB3
PFN1
PFN2
PGAM1
PGD
PGK1
ATP6V1B2
PHKG1
PHKG2
PI3
SERPINB6
SERPINB8
SERPINB9
PIK3C2A
ACP2
PIN4
PIP4K2A
PLAT
PLAU
PLAUR
ATP6V0B
PLCB2
BCL11A
TM6SF1
PLCG2
PLD1
PLD2
PLEK
PLP2
PLS3
PLSCR1
PLTP
ADAM22
PLXNA2
PLXNB1
PMS1
FXYD6
FXYD5
P2RY13
A4GALT
PRRX1
ACP5
SETD4
PODXL
TREM1
POLH
WNT4
POLR2J
SSH1
SH3TC1
SASH3
RIN2
PRR13
XRN1
ANKIB1
KRT20
PLEKHA5
ATR
POU2AF1
RBM47
CPVL
APBB1IP
POU2F2
ANKRD16
TOMM7
SGTB
L1TD1
PPA1
GTPBP2
PDP1
SLC6A20
XAF1
FBLIM1
CTSA
TRIM44
ALKBH4
MED18
QPCTL
TRPM7
BIVM
SIDT1
FAM83E
GON4L
PGPEP1
SNRK
DNAJC25
DCAF16
RETSAT
TBC1D8B
PQLC2
LAX1
FAM208B
CMTM6
CHTF8
RASIP1
EXD3
ADPRHL2
SLC41A3
LPCAT2
PPM1B
PPM1G
GEMIN8
PIGX
TTC12
PPOX
TESC
ACPP
AUP1
TMCO3
LAMTOR1
PHIP
FKBP14
CCDC40
SUSD4
WIPI1
ZCWPW1
PDPR
SAMD4B
EBLN2
GPATCH2
AKIRIN2
PIWIL2
CDCA8
TMEM33
SHQ1
DNAAF2
DZANK1
SLC25A36
APPL2
DCUN1D2
TRIM62
USP40
TMEM206
PPP2R5A
ECHDC2
QRSL1
RBM41
OLAH
GIMAP4
TMEM144
SLC29A3
MIS18BP1
ABCF3
ACER3
CHDH
VNN3
PPT1
MCM10
ZNF331
FBXO48
CSGALNACT2
DNAJA4
PRCP
PRELP
TNFRSF19
NOP10
BATF3
SRGN
PRIM1
MED29
RNPC3
PRR5
PRKAA1
ZDHHC7
CHD7
PRKAB1
RAB20
PIGV
ZNF692
PEX26
MREG
TRMU
YEATS2
FRMD4A
MAP7D1
TSR1
BTBD7
N4BP2
HHAT
CCAR1
EXOC1
ZNF83
PRR11
MBNL3
METTL2B
CACNA2D3
AXL
TRERF1
KDM3A
RNF130
VPS11
PAG1
BRK1
PKN1
BEX1
PBK
ZNF302
BIN3
APOBR
PRKG2
MYO5C
SULF2
BCAP29
SLC50A1
MAPK10
MAP2K3
PCDHGA5
PRKX
DNAH7
LMOD3
SUSD2
GPCPD1
LGMN
HTRA1
PSAP
CYP26B1
PSEN1
CLDND1
POLE4
SUCNR1
B2M
PSMA1
SLAMF8
PSMA4
UGGT1
KCMF1
PMEPA1
OLFML3
PSMB7
WDR93
ATXN7L3
PSMB10
CHPT1
CABP4
CCNL1
PSMC6
AGTRAP
CAMK1D
GOPC
LPAR5
PLXDC1
RTN4
ADCK1
PELI2
PELI1
SALL4
RALGAPA2
MCOLN1
PSME1
SPRYD7
SMAGP
PTAFR
RCN3
SENP7
MRS2
RHOJ
CLK4
CYP20A1
PTGS1
PTGS2
BIRC6
PLEKHG5
GRAMD1B
SHROOM4
NLN
ESYT2
ODF2L
MAVS
ZNF608
PTK6
ZNF398
IGSF9
MICAL3
SEMA6A
IFT80
SIPA1L2
PREX1
SYT13
DIP2B
STIM2
NYAP2
PTN
USP28
GRAMD1A
RNF213
ZFP14
ALS2
QSOX1
CACHD1
ZSWIM6
DDX55
FAM160B1
WDFY4
SLC7A14
PTPN2
KIAA1614
SFMBT2
PTPN6
POLD4
SLAMF7
RAP2C
PTPN14
PTPRC
PTPRE
PTPRM
PTPRZ1
PTX3
BAX
PTBP2
CTDSP1
CXCL16
PXN
PYGL
MS4A7
NLRC4
CREBZF
ZNF250
RBM25
MID1IP1
BCAT1
RAB3IL1
RAB4A
MAP4K2
RAB27A
RABGGTA
RAC1
RAC2
RAD9A
MOK
RALA
TMEM8A
RALB
ACTA2
RALGDS
RAP1B
RAP2A
RAP2B
RARB
RARRES2
RASA1
RASA2
RASGRF1
RB1
RBBP5
RBL1
PLEKHA1
SCPEP1
GNB4
PBOV1
RBMS2
RBP1
CCND1
RDX
REL
BCL2A1
RFC2
RFC3
RGS1
RGS2
RGS3
ACTB
RGS10
RGS16
RNASE2
RNASE3
RNASE6
BCL6
NIF3L1
RNH1
GUF1
CYB5RL
PROK2
FKBP10
ROBO2
RP1
RPL7
RPL11
RPL22
RPL34
RPL39
RPS6KA1
RPS6KA2
RPS27A
RTKN
RTN1
RXRA
RYR1
BDNF
S100A4
S100A6
S100A8
S100A9
S100A10
S100A11
S100A12
S100A13
S100P
SALL2
SAT1
ATXN1
SCNN1D
CEACAM1
SCO1
CCL20
BID
BIK
SDC1
SDC4
SDCBP
SDHB
FAM111A
SDHD
ZNF667
FAM217B
CLSPN
SECTM1
MYO1G
SELL
SELP
CDH23
SAMSN1
PARVG
TMEM91
ERAP2
NECAB1
DPEP2
IRF2BPL
SEMA4A
ROBO3
MS4A6A
SRSF3
RAB17
CXCR5
SRSF5
SFSWAP
NFKBIZ
ARHGAP9
LIPN
AZI2
ZNF862
IKZF4
ZMAT3
TMEM168
SYCE3
ATG3
INF2
SGCB
NOM1
SGK1
ITSN1
CLEC7A
SHC1
CSRNP1
UNKL
SMAP2
METTL17
MFSD1
ENGASE
FNDC3B
EPS8L2
DDX31
BMI1
ST6GAL1
NMNAT1
P2RY12
FAM129B
CDCP1
BMP1
CASD1
TTC23
NT5DC2
SKIL
SKP1
MRPL1
SLA
GPBP1
RAPH1
TMEM237
VPS33A
TMEM135
SLC1A4
SLC2A3
SLC3A2
NADK
BMP5
ZBTB8A
FAM153C
KIAA0895L
NCF1
BMP6
SLC11A1
SLC16A2
BMPR1B
SLC22A5
SLIT3
BMPR2
SNAI2
HLTF
STK33
PHACTR4
BRD9
CAPRIN2
ZNF747
CYP4F12
MTMR9
SMARCD3
SMN1
SMO
SIGLEC1
SNAPC1
SNAPC4
SNCG
FSCN1
SNX2
BNIP3L
SORL1
SOX2
SOX4
SOX9
SOX11
SP100
SPARC
SPG7
SPP1
SPTAN1
SPTBN1
SRD5A1
AKR1D1
SSBP1
SSFA2
SSR1
SSTR2
ZFP36L1
STAT6
ZFP36L2
STX3
SULT1A1
BST1
BST2
SYK
SYN1
SYT1
BTD
TACC1
ADAM17
TAF1
TAF13
TAL1
TALDO1
TARBP1
TAZ
TBCC
TBXAS1
TCF4
TCF7
ZEB1
BTG1
ZNF354A
BTK
BUB1
DYNLT1
TMBIM6
NR2F1
TFDP2
TFPI
TFRC
TGFBI
TGFBR2
TGFBR3
TGM3
THBD
THBS1
THBS2
TSPO
TIA1
TIMP1
TIMP3
TJP1
TKT
TLE1
SEC62
TLR2
TLR4
TSPAN6
TSPAN4
GPR137B
C1QA
TNFAIP3
C1QB
TNFAIP6
TNFRSF1A
TNNI2
TOP3A
TP53
TP53BP2
TPI1
TPM3
TPP2
TPSAB1
TPT1
C3
NR2C1
TRAF1
TRAF6
C3AR1
TRIO
TRPS1
TTK
TTN
C5AR1
CCDC30
TWIST1
TXN
ISPD
SHISA9
TYROBP
UBA52
UBE2D1
UBE2D3
UBE2G2
UBE2V2
UCP2
UGT2B15
NR1H2
UPK3A
UQCRB
UQCRH
UTRN
UVRAG
VAV1
VCL
VDAC1
VDR
VEGFA
EZR
VIM
VIPR1
BEST1
MPPED2
VWF
WAS
WIPF1
LAT2
CORO2A
WEE1
DAGLA
WNT5A
[truncated: 546 more rows]
