# Supplementary material for: Integrative Analysis and Machine Learning based Characterization of Single Circulating Tumor Cells
Source: J Clin Med. 2020 Apr 22;9(4):1206. doi: 10.3390/jcm9041206 (PMC7230872; doi:10.3390/jcm9041206)
Supplement: Supplementary file 1 [file jcm-09-01206-s001.zip › Supplementary Table-4.xlsx]

## Sheet: Testing
		Naive Bayes			Random Forest			GBM
Study		Original Method	Orginal PCA	Harmony	Original Method	Orginal PCA	Harmony	Original Method	Orginal PCA	Harmony
Hyrdo-seq+ Blood	MCC	0.712738	0.756679	0.279741	0.384708	0.769276	0.74564	0.737026	0.67712	0.740907
	F1-Score	0.89862	0.903733	0.35206	0.526457	0.932233	0.92549	0.884498	0.908245	0.92355
	Precision	0.858182	0.836364	0.213636	0.357273	0.975455	0.965455	0.793636	0.976364	0.955455
	Recall	0.943057	0.982906	1	1	0.892679	0.888703	0.998856	0.849012	0.893707
	Kappa	0.706055	0.738318	0.145151	0.25784	0.759723	0.73768	0.704759	0.653147	0.735964
	Accuracy	0.866875	0.8775	0.459375	0.558125	0.9025	0.893125	0.8575	0.864375	0.89125
Naveen + Blood	MCC	0.240383	0.495876	0.929093	1	0.12105	0.132433	0.967277	0.0928709	0.143144
	F1-Score	0.157068	0.422535	0.928571	1	0.0831025	0.0882353	0.967742	0.0722892	0.0934579
	Precision	1	1	0.866667	1	1	1	1	1	1
	Recall	0.0852273	0.267857	1	1	0.0433526	0.0461538	0.9375	0.0375	0.0490196
	Kappa	0.109255	0.394726	0.926586	1	0.0288831	0.0344723	0.966742	0.0171025	0.0401576
	Accuracy	0.687379	0.920388	0.996117	1	0.357282	0.398058	0.998058	0.252427	0.434951
Hyrdo-seq	MCC	NA	NA	NA	NA	NA	NA	NA	NA	NA
	F1-Score	0.909812	0.897243	0.321892	0.486933	0.972923	0.986642	0.878695	0.976268	0.983834
	Precision	0.834545	0.813636	0.191818	0.321818	0.947273	0.973636	0.783636	0.953636	0.968182
	Recall	1	1	1	1	1	1	1	1	1
	Kappa	0	0	0	0	0	0	0	0	0
	Accuracy	0.834545	0.813636	0.191818	0.321818	0.947273	0.973636	0.783636	0.953636	0.968182
Naveen	MCC	NA	NA	NA	NA	NA	NA	NA	NA	NA
	F1-Score	0.8	1	1	1	1	0.928571	1	1	1
	Precision	0.666667	1	1	1	1	0.866667	1	1	1
	Recall	1	1	1	1	1	1	1	1	1
	Kappa	0	NA	NA	NA	NA	0	NA	NA	NA
	Accuracy	0.666667	1	1	1	1	0.866667	1	1	1
Blood	MCC	NA	NA	NA	NA	NA	NA	NA	NA	NA
	F1-Score	NA	NA	NA	NA	NA	NA	NA	NA	NA
	Precision	NA	NA	NA	NA	NA	NA	NA	NA	NA
	Recall	0	0	0	NA	0	0	0	0	0
	Kappa	0	0	0	NA	0	0	0	0	0
	Accuracy	0.638	0.906	0.998	1	0.298	0.392	0.998	0.202	0.432

## Sheet: Training
		Naive Bayes			Random Forest			GBM
Study	Scores	Original Method	Orginal PCA	Harmony	Original Method	Orginal PCA	Harmony	Original Method	Orginal PCA	Harmony
Traning	MCC	0.985807	0.96643	0.933365	1	1	1	1	1	0.966051
	F1-Score	0.98988	0.976147	0.952646	1	1	1	1	1	0.975881
	Precision	1	0.988848	0.953532	1	1	1	1	1	0.977695
	Recall	0.979964	0.963768	0.951763	1	1	1	1	1	0.974074
	Kappa	0.985706	0.966271	0.933365	1	1	1	1	1	0.966048
	Accuracy	0.994089	0.986029	0.972595	1	1	1	1	1	0.986029
